# Supplementary material for: Sloanea chocoana and S. pittieriana (Elaeocarpaceae): Chemical and Biological Studies of Ethanolic Extracts and Skincare Properties
Source: Plants (Basel). 2023 Nov 24;12(23):3953. doi: 10.3390/plants12233953 (PMC10708535; doi:10.3390/plants12233953)
Supplement: Supplementary file 1 [file plants-12-03953-s001.zip]

Archive with 1 entries (1 files):
- plants-2699943-supplementary.pdf
